# Supplementary material for: Salivary MicroRNAs as Innovative Biomarkers for Diagnosis and Prediction of the Oral Potentially Malignant Disorders Transition Towards Oral Cancer: A Systematic Review
Source: J Clin Med. 2025 Nov 17;14(22):8128. doi: 10.3390/jcm14228128 (PMC12653951; doi:10.3390/jcm14228128)
Supplement: Supplementary file 1 [file jcm-14-08128-s001.zip]

Archive with 1 entries (1 files):
- jcm-3931511-supplementary.pdf
